# Supplementary material for: The Pan-Cancer Multi-Omics Landscape of FOXO Family Relevant to Clinical Outcome and Drug Resistance
Source: Int J Mol Sci. 2022 Dec 9;23(24):15647. doi: 10.3390/ijms232415647 (PMC9778770; doi:10.3390/ijms232415647)
Supplement: Supplementary file 1 [file ijms-23-15647-s001.zip]

Archive with 1 entries (1 files):
- ijms-2027212-supplementary.pdf
